# Supplementary material for: Ozone treatment effectively eliminates SARS-CoV-2 from infected face masks
Source: PLoS One. 2022 Jul 22;17(7):e0271826. doi: 10.1371/journal.pone.0271826 (PMC9307172; doi:10.1371/journal.pone.0271826)
Supplement: S1 Dataset — (XLSX) [file pone.0271826.s003.xlsx]

## Sheet: Hoja1
		Ozone	Ozone concentrations (ppm)/					RT-qPCR (median Ct values)								In vitro assessment
		untreated	exposure times (min)
Nº	COVID-19 patients`	Control	10,000/	2,000/	2,000/	4,000 /	4,000 /	Gene amplif.				Gene amplif.				Viability of SARS-CoV-2
	face masks	samples	10 min	10 min	5 min	1 min	2 min	before	Ct values	Ct values	Ct values	Cell lysate	Ct values	Ct values	Ct values	in VERO cells
								in vitro	Gen S	Gen O	Gen N	after 48 h **	Gen S	Gen O	Gen N	Yes/No
								infection
Preliminary Phase
Assay 1
1	mask 1		•					√√√	28	29	28	X	na	na	na	No
	mask 1 control	•						√√√	28	28	28	√√√	23	24	24	Yes
2	mask 2		•					√√√	27	28	29	X	na	na	na	No
	mask 2 control	•						√√√	26	27	27	√√√	19	19	20	Yes
3	mask 3			•				√√√	27	26	26	X	na	na	na	No
	mask 3 control	•						√√√	26	27	26	√√√	22	23	22	Yes
4	mask 4			•				√√√	27	27	26	X	na	na	na	No
	mask 4 control	•						√√√	26	27	27	√√√	20	20	22	Yes
Assay 2
5	mask 5 a				•			√√√	32	31	32	NP	NP	NP	NP	NP
	mask 5 control	•						√√√	32	33	33	√√√	28	27	27	Yes
6	mask 6				•			√√√	28	28	29	√	na	na	34	No
	mask 6 control	•						√√√	26	27	27	√√√	22	22	23	Yes
7	mask 7				•			√√√	28	29	29	X	na	na	na	No
	mask 7 control	•						√√√	27	28	29	√√√	23	23	23	Yes
8	mask 8				•			√√√	25	26	27	X	na	na	na	No
	mask 8 control	•						√√√	26	27	27	√√√	21	23	22	Yes
9	mask 9					•		√√√	28	28	28	X	na	na	na	No
	mask 9 control	•						√√√	26	26	27	√√√	22	23	22	Yes
10	mask 10 b					•		√√√	18	19	19	NP	NP	NP	NP	NP
	mask 10 control	•						√√√	19	19	18	√√√	NP	NP	NP	Yes
11	mask 11 b					•		√√√	19	20	20	NP	NP	NP	NP	NP
	mask 11 control	•						√√√	18	20	20	√√√	NP	NP	NP	Yes
12	mask 12					•		√√√	28	29	29	X	na	na	na	X partial
	mask 12 control	•						√√√	29	28	28	√√√	24	25	24	Yes
13	*mask 13				•			√	na	na	29	X	na	na	na	X partial
14	*mask 13						•	√	na	na	29	X	na	na	na	No
	mask 13 control	•						√√	na	29	28	√√	na	23	23	Yes
15	*mask 14 b				•			√√	na	20	21	NP	NP	NP	NP	NP
16	*mask 14 b						•	√√	na	21	22	NP	NP	NP	NP	NP
	mask 14 control	•						√√	na	21	22	√√	NP	NP	NP	NP
17	*mask 15				•			√√	na	28	28	√	na	na	35	No
18	*mask 15						•	√√	na	28	27	X	na	na	na	No
	mask 15 control	•						√√	na	27	26	√√	na	23	23	Yes
19	*mask 16 a				•			√√	na	34	34	NP	NP	NP	NP	NP
20	*mask 16 a						•	√√	na	33	31	NP	NP	NP	NP	NP
	mask 16 control	•						√√	na	33	32	NP	NP	NP	NP	NP
Validation
21	*mask 17						•	√√	na	24	25	X	na	na	na	XX
	mask 17 control	•						√√	na	24	24	√√	na	21	20	Yes
22	mask 18						•	√√√	29	28	28	X	na	na	na	XX
	mask 18 control	•						√√√	28	29	28	√√√	23	23	24	Yes
23	*mask 19						•	√√	na	27	26	X	na	na	na	XX
	mask 19 control	•						√√	na	28	27	√√	na	21	23	Yes
24	mask 20						•	√√√	28	29	28	X	na	na	na	XX
	mask 20 control	•						√√√	26	26	26	√√√	22	23	23	Yes
25*	*mask 21 a				•			√	na	na	32	NP	NP	NP	NP	NP
26*	*mask 21 a						•	√	na	na	33	NP	NP	NP	NP	NP
	mask 21 control	•						√	na	na	32	NP	NP	NP	NP	NP
27	*mask 22 a				•			√	na	na	34	NP	NP	NP	NP	NP
28	*mask 22 a						•	√	na	na	32	NP	NP	NP	NP	NP
	mask 22 control	•						√	na	na	32	NP	NP	NP	NP	NP
29	*mask 23				•			√√	na	28	29	X	na	na	na	XX
30	*mask 23						•	√√	na	28	27	X	na	na	na	XX
	mask 23 control	•						√√	na	29	28	√√	na	25	25	Yes
31	*mask 24				•			√	na	na	29	X	na	na	na	XX
32	*mask 24						•	√√	na	28	28	X	na	na	na	XX
	mask 24 control	•						√√	na	27	27	√√	na	23	22	Yes
**√: amplification by RT-qPCR of one SARS-CoV-2 gene. √√: amplification by RT-qPCR of two SARS-CoV-2 genes (N, O). √√√: amplification by RT-qPCR of 3 SARS-CoV-2 genes (N, S, O). X: negative detection of SARS-CoV-2 genes. XX: non viability of SARS-CoV-2 in VERO cells culture.;
X partial: partial lysis of infected cells. NP: non processed sample. a Low viral load (Ct>30). b Very high viral load (Ct<20). * Face masks positive for SARS-CoV-2 B.1.1.7 variant. Every mask sample was analyzed in duplicate.
